# Supplementary material for: How individuals change language
Source: PLoS One. 2021 Jun 2;16(6):e0252582. doi: 10.1371/journal.pone.0252582 (PMC8172061; doi:10.1371/journal.pone.0252582)
Supplement: S1 Data — (XLSX) [file pone.0252582.s002.xlsx]

## Sheet: McEvedy and Jones
		Year
Location	Page reference	5000BCE	4000BCE	3000BCE	2500BCE	2000BCE	1700BCE	1500BCE	1200BCE	1000BCE	400BCE	200BCE	1BCE	200CE	400CE	600CE	800CE	1000CE	1100CE	1200CE	1300CE	1400CE	1500CE	1600CE	1650CE	1700CE	1750CE	1800CE	1850CE	1900CE	1950CE	1975CE
England & Wales	43											0.4	0.6	0.7	0.8	0.6	0.8	1.5	1.75	2.5	3.75	2.5	3.75	4.25	5	5.75	6	9.25	18	33	44	49
Germany	69											2	3	3.5	3.5	3	3.25	3.5	4	6	9	6.5	9	12	11	13	15	18	27	43	70	79
Austria	89											0.3	0.5	0.6	0.5	0.4	0.5	0.7	0.9	1.25	2	1.25	2	2.5	2.25	2.5	2.75	3	4	6	7	7.5
Denmark	53											0.2						0.4			0.6		0.6	0.7		0.8		1	1.5	2.5	4.25	5
Sweden	53											0.2						0.4			0.8		0.8	1		1.5		2.5	3.5	5	7	8.25
Norway	53											0.1						0.2			0.4		0.4	0.5		0.6		0.9	1.5	2.25	3.25	4
Iceland	116																	0.03			0.07			0.05				0.05		0.08	0.14	0.2
Ireland	47												0.1		0.2			0.3	0.4	0.6	0.8	0.6	0.8	1.25	1.75	2.5	3	5.25	6.5	4.5	4.25	4.5
Greece	110113								1			2.5	2	2	1.5	0.8		1			1.25		1	1.5		1.5		2.25	3	4.5	7.5	9
France	57											4	5	6.5	5	4.5	5	6.5	7.75	10.5	16	11	15	19.5	21	22	24	29	36	41	42	53
Iberia	105											4.5	5	5.5	5	4	4	4.5	5.25	6.5	8.75	6.5	7.75	10.5	9.25	10	12	14	18	23	35	42
Italy	107											5	7	7	5	3.5	4	5	5.75	7.25	10	7	10	12	11	13	15	19	25	34	47	56
Romania	97											0.6	0.8	0.8	0.6	0.5	0.6	0.8	0.9	1	1.5	1.25	2	2	2.25	2.5	3.5	5.5	8	11	16.5	21
Russia-in-Europe	79											1.75	2	2.5	3	3	3.5	4	6	9	9	9	12	15	17	20	26	36	60	100	120	160
Poland	75											0.3	0.5	0.6	0.8	0.6	1	1.25	1.5	2.25	3.5	2.75	4	5	5.5	6	7	9	13	24	25	34
Czechoslovakia	85											0.8	1	1.25	1	0.7	1	1.25	1.5	2	3	2.5	3	4.5	3.75	4.5	5	6.75	9.25	12	12.5	14.5
Yugoslavia	113											1.25	1.5	1.75		1.25		1.75			2.25		2.25	2.75		2.75		4.75	6	9.5	16	21.5
Bulgaria	113												0.5	0.8		0.5		0.8			1		0.8	1.25		1.25		2	2.5	4	7.5	8.5
Ancient Egypt	226	0.1	0.25	1		2	2.5		3				4
Arabia	145												2			5.25		4.5					4.5	5		4.5		5		6	8.75	15
Iraq	151				0.5	1		0.75		1.25	1	1.25	1			1	2.5	2	1.75		1		1	1.25		1		1	1.25	2.25	5.25	11
Palestine & Jordan	143											0.6	0.8	0.5	0.4	0.4	0.6	0.5					0.5	0.5		0.4		0.5		0.8	2.75	6.25
Syria & Lebanon	139												2.25					1.5			1.75		1.5	1.75		1.5		1.5	1.75	2.25	4.75	10
Maghreb	221												3.75					5					3.75	5.5		4.25		5.75	7	11.5	22	39
Libya	225												0.4	0.5				0.5					0.5					0.5	0.6	0.8	1	2.5
Egypt	227												4					5					4	5		4.5		3.5	5.5	10	20	37
Iran	152153									2			4			5		4.5		5	3.5		4	5		5		6	7.5	10	17.5	34
Pakistan, India & Bangladesh	185											30	34	39	45	51	62	77	80	83	88	94	100	130	145	160	170	185	225	280	430	745
Sri Lanka	189												0.3					0.8		1			1	1.25		1.5		1.75	2.25	4	7.5	14
Korea	177											0.1	0.2	0.3	0.5	1	2	2.5	3	4	3	3.5	4	5	5	6.25	7	7.5	9	12	30	50
Japan	181											0.1	0.3	0.7	1.5	3	4	4.5	5.75	7.5	9.75	12.5	17	22	25	29	29	28	32	45	84	110
China	171											40	50	60	50	45	50	60	100	115	85	75	100	150	130	150	215	320	420	450	520	720
Mexico	293												1.5					3					5	3.5		4	4.75	5.5	7.75	13.5	27	60
Guatemala	296																												0.9	1.4	3	5.5
Caucasia	159												0.3					0.5		1	1.25		1.25	1.5		1.75		2	3.25	7.5	16	25
Ethiopia	231												0.5					1					2			2.5		3		5	12	18
Chinest Turkestan & Tibet	169												1					2					2.5					3		4	8	12
Mongolia	165												0.3					0.5		0.8			0.6					0.6		0.7	0.8	1.5
Turkey-in-Asia	135											5	6	7	6	5	6	7					6	7.5		8		9	10	13	19	36
Khmer Republic	197												0.5					1					1.5					2		2.5	5.5	8
Peru	309												0.75					1.5					2	1.5		1.5		1.5	2	3.75	8	15.5
Bolivia	311												0.3					0.6					0.9	0.8		0.8		0.9	1.25	1.5	3	5.5
Ecuador	311												0.2					0.4					0.6	0.5		0.5		0.5	0.8	1.5	3.25	6.75
Chile	317												0.2					0.4					0.6	0.6		0.6	0.6	0.9	1.5	3	6	10.5
Reference: C McEvedy and R Jones. Atlas of world population history. Penguin, Harmondsworth, 1978.
All population figures given in millions
